# Supplementary material for: Amorphization of Ethenzamide and Ethenzamide Cocrystals—A Case Study of Single and Binary Systems Forming Low-Melting Eutectic Phases Loaded on/in Silica Gel
Source: Pharmaceutics. 2023 Apr 13;15(4):1234. doi: 10.3390/pharmaceutics15041234 (PMC10142476; doi:10.3390/pharmaceutics15041234)
Supplement: Supplementary file 1 [file pharmaceutics-15-01234-s001.zip]

Archive with 1 entries (1 files):
- pharmaceutics-2305249-supplementary.pdf
